# Supplementary material for: Association of Breakfast Consumption Frequency with Depression and Anxiety Symptoms Among School Students: A Cross-Sectional Study in Eastern China
Source: Nutrients. 2025 Apr 5;17(7):1271. doi: 10.3390/nu17071271 (PMC11990333; doi:10.3390/nu17071271)
Supplement: Supplementary file 1 [file nutrients-17-01271-s001.zip]

Archive with 1 entries (1 files):
- nutrients-3560958-supplementary.pdf
